# Supplementary material for: A Tube-Integrated Painted Biosensor for Glucose and Lactate
Source: Sensors (Basel). 2018 May 18;18(5):1620. doi: 10.3390/s18051620 (PMC5982665; doi:10.3390/s18051620)
Supplement: Supplementary file 1 [file sensors-18-01620-s001.zip]

Archive with 1 entries (1 files):
- sensors-302046-supplementary.docx
